# Supplementary material for: Utilizing Gold Nanoparticle Decoration for Enhanced UV Photodetection in CdS Thin Films Fabricated by Pulsed Laser Deposition: Exploiting Plasmon-Induced Effects
Source: Nanomaterials (Basel). 2024 Feb 24;14(5):416. doi: 10.3390/nano14050416 (PMC10933858; doi:10.3390/nano14050416)
Supplement: Supplementary file 1 [file nanomaterials-14-00416-s001.zip]

Archive with 1 entries (1 files):
- nanomaterials-2762390-supplementary.pdf
